# Supplementary material for: n-Butylidenephthalide recovered calcium homeostasis to ameliorate neurodegeneration of motor neurons derived from amyotrophic lateral sclerosis iPSCs
Source: PLoS One. 2024 Nov 7;19(11):e0311573. doi: 10.1371/journal.pone.0311573 (PMC11542850; doi:10.1371/journal.pone.0311573)
Supplement: S1 File — (XLSX) [file pone.0311573.s003.xlsx]

## Sheet: 1E_HB9
G85G					G85R
fig name	batch	DAPI (number)	HB9 (number)	RATIO(%)	fig name	batch	DAPI (number)	HB9 (number)	RATIO(%)		Table Analyzed
1583	2	1052	886	84.2205	1570	2	745	651	87.3826
1584	2	803	687	85.5542	1571	2	1084	928	85.6089		Column B	G85G
1585	2	1114	966	86.7145	1572	2	871	745	85.5339		vs.	vs.
2853	3	931	802	86.1439	2844	3	1035	868	83.8647		Column A	G85R
2854	3	990	831	83.9394	2845	3	1555	1361	87.5241
2855	3	795	674	84.7799	2846	3	839	699	83.3135		Unpaired t test
3743	1	443	374	84.4244	3687	1	1130	1007	89.115		P value	0.2312
3744	1	483	409	84.6791	3695	1	1191	1017	85.3904		P value summary	ns
3549	1	590	518	87.7966	3699	1	795	722	90.8176		Significantly different (P < 0.05)?	No
			Average	85.3614				Average	86.5056		One- or two-tailed P value?	Two-tailed
			STDEV	1.295				STDEV	2.43323		t, df	t=1.245, df=16

## Sheet: WB
NMDAR1	0	10	20	0			Mean Diff.	95.00% CI of diff.	Significant?	Summary	Adjusted P Value
	100	92	83	60		0 vs. 10	3	-14.41 to 20.41	No	ns	0.9243	B	10
	100	96	85	84		0 vs. 20	18.33	0.9221 to 35.74	Yes	*	0.0399	C	20
	100	103	77	81		0 vs. 0	25	7.589 to 42.41	Yes	**	0.0084	D	0
Average	100	97	81.6667	75
STDEV	0	5.56776	4.16333	13.0767
GluR3	0	10	20	0			Mean Diff.	95.00% CI of diff.	Significant?	Summary	Adjusted P Value
	100	80	58	39		0 vs. 10	13	0.5211 to 25.48	Yes	*	0.0419	B	10
	100	83	51	35		0 vs. 20	46.33	33.85 to 58.81	Yes	***	<0.0001	C	20
	100	98	52	35		0 vs. 0	63.67	51.19 to 76.15	Yes	***	<0.0001	D	0
Average	100	87	53.6667	36.3333
STDEV	0	9.64365	3.78594	2.3094
activated caspase 3	0	10	20	0			Mean Diff.	95.00% CI of diff.	Significant?	Summary	Adjusted P Value
	100	72	74	70		0 vs. 10	21.67	7.380 to 35.95	Yes	**	0.0061	B	10
	100	74	75	71		0 vs. 20	22	7.714 to 36.29	Yes	**	0.0056	C	20
	100	89	85	79		0 vs. 0	26.67	12.38 to 40.95	Yes	**	0.0017	D	0
Average	100	78.3333	78	73.3333
STDEV	0	9.29157	6.08276	4.93288
LC3BII	0	10	20	0			Mean Diff.	95.00% CI of diff.	Significant?	Summary	Adjusted P Value
	100	155	154	155		0 vs. 10	-33.33	-62.42 to -4.249	Yes	*	0.027	B	10
	100	120	130	150		0 vs. 20	-41.33	-70.42 to -12.25	Yes	**	0.0088	C	20
	100	125	140	135		0 vs. 0	-46.67	-75.75 to -17.58	Yes	**	0.0044	D	0
Average	100	133.333	141.333	146.667
STDEV	0	18.9297	12.0554	10.4083
p62	0	10	20	0			Mean Diff.	95.00% CI of diff.	Significant?	Summary	Adjusted P Value
	100	80	50	45		0 vs. 10	20	-15.99 to 55.99	No	ns	0.3184	B	10
	100	110	45	53		0 vs. 20	51	15.01 to 86.99	Yes	**	0.009	C	20
	100	50	52	54		0 vs. 0	49.33	13.34 to 85.33	Yes	*	0.0108	D	0
Average	100	80	49	50.6667
STDEV	0	30	3.60555	4.93288

## Sheet: 5B_neurite
		Fig number	total area (pixels)	cell count	total area/cell	Avg. (total area/cell)	sample/ G85G (%)	Average	STDEV			Mean Diff.	95.00% CI of diff.	Significant?	Summary	Adjusted P Value
	G85R	2378	1274863	177	7202.62	8011.48	50.2644	55.9091	10.1766		G85R vs. BP-G85R	-28.71	-55.16 to -2.263	Yes	*	0.034	B	BP-G85R
		2377	1436956	160	8980.98		62.6749				G85R vs. G85G	-44.09	-70.54 to -17.64	Yes	**	0.0024	C	G85G
		2374	1694159	169	10024.6		69.958
		2370	1253148	195	6426.4		44.8475
		2366	1039190	140	7422.79		51.8009
	BP-G85R					12125.4
		2149	1553962	145	10717		74.7898	84.6186	13.7146
		2147	1295209	112	11564.4		80.7034
		2146	932820	60	15547		108.497
		2144	1632837	149	10958.6		76.4763
		2143	1551038	131	11840		82.6269
	G85G	2395	632091	60	10534.9	14329.5	73.5188	100	23.3654
		2393	921347	78	11812.1		82.4326
		2389	2273627	128	17762.7		123.959
		2388	1154767	84	13747.2		95.9368
		2387	1903570	107	17790.4		124.152

## Sheet: 2C_basal calcium content
	G85R	G85G
	0.289183	0.212487		Table Analyzed
	0.243944	0.371655
	0.294687	0.298397		Column B	G85G
	0.0656228	0.115974		vs.	vs.
	0.145475	0.23937		Column A	G85R
	0.255304	0.125197
	0.22757	0.275931		Unpaired t test
	0.200105	0.33226		P value	0.0613
	0.0885188	0.0484796		P value summary	ns
	0.20232	0.356962		Significantly different (P < 0.05)?	No
	0.162833	0.0586166		One- or two-tailed P value?	Two-tailed
	0.134742	0.153919		t, df	t=1.891, df=111
	0.10453	0.0681914
	0.281353	0.124907
	0.235546	0.136632
	0.498039	0.0638915
	0.130606	0.0917912
	0.339283	0.141095
	0.0293507	0.298697
	0.208542	0.237906
	0.393606	0.449119
	0.27588	0.194859
	0.0750936	0.0345523
	0.127731	0.0705318
	0.028213	0.181811
	0.0182356	0.0535965
	0.0435343	0.146056
	0.0185171	0.0907011
	0.333106	0.0956256
	0.0876958	0.119541
	0.407758	0.109867
	0.0341509	0.107771
	0.221974	0.129727
	0.349099	0.0676404
	0.144465	0.10953
	0.253284	0.064795
	0.354695	0.0823543
	0.346695	0.101173
	0.0337305	0.097597
	0.352534	0.0994115
	0.0592937	0.107353
	0.0635487	0.1196
	0.112932	0.126386
	0.0774037	0.40604
	0.322042	0.0859107
	0.0137148	0.073797
	0.0952403
	0.318663
	0.376979
	0.295523
	0.177571
	0.166883
	0.177383
	0.0913584
	0.441443
	0.11986
	0.278804
	0.130091
	0.1247
	0.11237
	0.39183
	0.161296
	0.260365
	0.130429
	0.0682893
	0.425935
	0.110636
Average	0.196151	0.153863
STDEV	0.12507	0.103527
n	67	46

## Sheet: 2G, 2H_KCl, LG
	KCl			L-glutamate				KCl
	G85R	BP-G85R	G85G	G85R	BP-G85R	G85G		Dunnett's multiple comparisons test	Mean Diff.	95.00% CI of diff.	Significant?	Summary	Adjusted P Value
	0.165189	0.331944	1.97748	1.62529	-0.0341667	0.632609		G85R vs. BP-G85R	-0.5454	-0.8895 to -0.2013	Yes	***	0.001	B	BP-G85R
	0.921743	0.210036	0.809701	1.98237	0.148387	0.0843481		G85R vs. G85G	-0.7398	-1.097 to -0.3826	Yes	***	<0.0001	C	G85G
	0.758221	0.0424748	3.40358	2.84867	-0.583267	1.01654
	0.461068	0.262217	0.826393	1.62206	0.27652	0.303426		L-glutamate
	0.297716	0.230994	3.23832	2.54046	0.0984405	0.536847		Dunnett's multiple comparisons test	Mean Diff.	95.00% CI of diff.	Significant?	Summary	Adjusted P Value
	0.58376	0.656951	0.876382	2.1485	0.029148	0.5507		G85R vs. BP-G85R	3.174	2.814 to 3.533	Yes	***	<0.0001	B	BP-G85R
	0.483765	0.246219	0.291105	3.3012	-0.14105	0.260906		G85R vs. G85G	2.865	2.491 to 3.238	Yes	***	<0.0001	C	G85G
	0.428421	0.138757	0.325988	1.44577	0.301798	0.0935835
	0.0607654	0.140728	1.4734	2.5726	-0.280359	0.171052
	0.171944	0.415036	0.304045	2.05781	-0.536841	0.146209
	0.870975	0.718215	0.577734	3.02277	0.0591771	0.328906
	0.286874	0.22596	0.716455	2.66701	-0.0460171	0.0701268
	0.148437	0.130977	0.42367	1.91774	-0.0644491	0.135558
	0.217189	0.0592535	0.976163	1.85903	-1.12164	0.401733
	0.555633	0.157986	0.516506	0.965165	0.331393	0.118338
	0.210371	0.188308	0.763593	1.67341	0.0677703	0.450927
	0.33845	0.237066	0.61994	4.60185	-0.515058	0.556809
	0.60257	0.0492241	1.89253	1.62484	-0.569108	0.386121
	0.898946	0.523286	1.08996	1.84935	-0.256792	0.379622
	0.38463	0.428886	0.921602	1.59649	-0.092613	0.0990654
	0.791779	0.289749	0.562178	3.55921	-0.502515	0.560436
	0.0417115	0.145544	0.457622	1.56826	-0.087747	0.139939
	0.741465	0.265162	1.17242	2.51878	0.399154	0.215506
	0.246294	0.56288	1.31412	2.93107	0.744422	0.168765
	0.771438	0.0756303	0.633796	2.32424	-0.339387	0.167045
	0.638409	4.17117	0.486798	1.80204	0.68448	0.130908
	0.813903	0.27234	1.31254	3.70242	-0.208038	0.300963
	0.0911898	0.456358	3.41827	1.92918	-0.454586	0.16419
	0.848495	0.171276	0.450804	4.13811	-0.215879	0.0614141
	0.468358	0.0251206	0.551047	3.93716	-0.141407	0.173039
	0.266075	3.87142	0.752001	2.70858	0.314475	0.210434
	0.145222	0.13004	0.53076	1.84525	-0.378762	0.156396
	0.140792	0.174018	2.1173	1.85647	0.0494297	0.38957
	0.0397388	0.164204	0.921054	1.53961	-0.0838894	0.224562
	0.190934	0.092876	3.75616	4.34647	-0.274142	0.320524
	0.123105	0.161759	0.749974	2.23392	-0.5715	0.0663575
	0.763103	1.95912	1.32984	2.80518	-0.411815	0.123252
	0.199455	1.54619	2.22989	1.95161	0.138296	-0.0307675
	0.446013	4.10167	1.25777	5.70263	0.786979	0.207451
	0.210905	3.99417	1.25962	2.04213	0.622206	0.261691
	0.677974	4.12527	2.77528	2.99322	-0.107627	0.386947
	0.194324	3.37782	1.53637	1.98515	0.231643	0.498706
	0.151929	0.601005	1.12796	1.69707	-0.351125	0.262176
	0.0927651	3.26959	1.55039	3.29977	-0.0995408	0.149608
	0.315368	0.00665495	1.51864	3.72221	-0.0360372	0.102691
	0.310246	3.97227	0.85489	3.88896	-0.119472	0.281673
	0.372735	-0.143401	0.572564	2.25375	-0.158203	0.138281
	0.132001	3.98899	1.9021	3.06543	0.437775	0.171582
	0.245753	0.621135	2.50485	1.93026	0.215289	0.273352
	0.264768	0.333481		1.92288	0.0741563
	0.947126	1.50107		4.83112	-0.170246
	0.0793564	0.885057		1.99086	0.0635377
	0.369329	4.05027		1.87879	0.610003
	0.108499	1.04		2.38353	-0.0928514
	0.119607	2.83204		1.82416	-0.0545545
	1.22324			5.98154
	1.20737			3.22091
	0.853035			5.83493
	0.447454			2.75356
	0.341509			3.87325
	0.517012			2.18777
	1.02997			4.21384
	0.82575			3.25717
	0.513885			4.5726
	0.821795			2.56351
	1.91071			6.39163
	0.62514			4.03427
	0.723787			6.7655
	0.301347			2.49318
	0.530096			4.92394
	0.837001			4.70041
	0.617985			2.41443
	0.601964			3.95688
	0.764591			5.42851
	0.294663			3.44471
	1.16282			5.46398
	0.577015			2.94344
	0.319345			2.97632
	0.66508			3.38482
	1.00652			5.81254
	0.920941			4.58836
	0.276371			3.01255
	0.944294			3.50625
	0.722523			5.24639
	0.450274			2.78038
	0.585425			2.74024
	0.656036			4.79749
	0.316708			2.75051
	0.352171			1.8189
	0.70872			2.35904
	0.382743			2.9147
	0.52545			4.74132
	0.586497			3.30714
	1.15471			5.5941
	0.696379			4.55252
Average	0.517949	1.06339	1.25779	3.12985	-0.043931	0.265309
STDEV	0.335568	1.44334	0.887303	1.33036	0.372428	0.190352
n	95	55	49	95	55	49

## Sheet: 4D, 4E, 4F_agonist
	S-AMPA			NMDA			S-AMPA+NMDA				S-AMPA	Mean Diff.	95.00% CI of diff.	Significant?	Summary	Adjusted P Value
	G85R	BP-G85R	G85G	G85R	BP-G85R	G85G	G85R	BP-G85R	G85G		G85R vs. BP-G85R	0.3612	0.2342 to 0.4883	Yes	***	<0.0001	B	BP-G85R
	0.303901	0.0937161	0.0745061	0.13593	0.0940299	0.069191	0.408112	0.26198	0.019285		G85R vs. G85G	0.4471	0.3127 to 0.5815	Yes	***	<0.0001	C	G85G
	0.089419	0.0628777	-0.0563226	0.182424	0.156083	0.00605847	0.206352	0.405769	-0.0681226
	1.54153	0.0493156	0.123281	-0.15897	0.024943	0.0268063	2.30358	0.225741	-0.158534		NMDA	Mean Diff.	95.00% CI of diff.	Significant?	Summary	Adjusted P Value
	0.611844	0.233898	0.00438982	0.011755	0.120679	0.144961	0.663868	0.165256	-0.0768705		G85R vs. BP-G85R	0.09168	0.04304 to 0.1403	Yes	***	0.0001	B	BP-G85R
	0.411055	0.0902361	-0.0741971	0.100627	0.0880988	0.0972222	0.828981	0.349528	-0.0326689		G85R vs. G85G	0.05439	0.002938 to 0.1058	Yes	*	0.0367	C	G85G
	0.510808	0.158477	0.0515947	0.320505	0.0185539	0.0705897	0.657217	0.185839	0.0804081
	1.75491	0.102663	0.0837936	0.331459	0.0478118	0.114608	1.59811	0.189253	-0.0108285		S-AMPA+NMDA	Mean Diff.	95.00% CI of diff.	Significant?	Summary	Adjusted P Value
	0.344176	0.170017	0.104062	0.2033	0.176318	0.0893334	0.644014	0.0880929	0.0635062		G85R vs. BP-G85R	0.3487	0.1842 to 0.5132	Yes	***	<0.0001	B	BP-G85R
	0.502702	0.219154	0.0324888	0.0312638	-0.0800166	0.0573631	1.14413	0.215008	-0.0652545		G85R vs. G85G	0.5792	0.4052 to 0.7532	Yes	***	<0.0001	C	G85G
	0.468685	0.20304	-0.0742754	0.463105	0.113896	0.0430002	0.279713	0.374737	-0.049844
	0.359383	0.119699	0.00253237	0.204335	-0.0108219	0.062446	0.4003	0.246344	-0.0371223					`
	0.45131	0.274539	0.00228152	0.141169	0.18165	0.1358	0.330154	0.48779	-0.0823331
	0.469085	0.114528	0.00475354	0.18025	0.0126764	0.0632944	0.319307	0.151069	-0.0105921
	0.318708	0.140778	-0.0488301	0.132027	0.0399152	0.0879638	0.515403	0.712169	-0.0886025
	0.358444	0.179137	0.0731518	0.188462	0.080368	0.161023	0.589057	0.255545	0.0729305
	0.924331	0.0959378	0.0968806	0.177464	-0.149201	0.00659566	1.2688	0.39758	0.0945559
	1.1976	0.051008	0.271	0.277124	0.0210149	0.0155687	1.67067	0.140757	0.137303
	0.985224	0.0937161	0.024936	0.124721	0.0940299	0.129799	0.95193	0.26198	-0.00288993
	0.403289	0.0671035	0.00279085	0.0633487	0.061719	0.110375	0.43566	0.277888	-0.0450914
	0.349352	0.0587215	0.0720691	0.201289	0.0112726	0.168635	0.284589	0.162082	0.0815289
	0.286916	0.0493156	0.0121104	0.0767854	0.024943	0.113654	0.0384822	0.225741	0.145824
	0.337924	0.0902361	0.0171889	0.138166	0.0880988	0.105	0.0208838	0.349528	0.0177782
	-0.0249227	0.158477	0.00758559	0.0291648	0.0185539	0.110823	0.115422	0.185839	-0.0571962
	0.432903	0.102663	0.053515	0.181665	0.0478118	0.106698	0.212606	0.189253	0.0147914
	0.0590942	0.20304	-0.0272644	0.115783	0.113896	0.198716	0.150403	0.374737	0.0608503
	0.181714	0.119699	0.058467	0.372026	-0.0108219	0.0496275	0.638865	0.246344	0.0909206
	-0.0199185	0.114528	-0.00871122	0.060126	0.0126764	0.048568	0.177321	0.151069	-0.0155131
	0.335948	0.0894309	0.111953	-0.118021	-0.0351775	0.171755	0.440523	0.164307	0.189092
	-0.0378573	0.0944087	0.0529786	0.218388	-0.0170845	0.105616	0.314061	0.273907	0.15382
	0.836928	0.140778	0.0809376	0.0278867	0.0399152	0.134631	0.263725	0.712169	0.0353826
		0.179137	0.164289		0.080368	0.137387		0.255545	0.178178
		0.0959378	0.127306		-0.149201	0.0240908		0.39758	-0.106145
		0.051008			0.0210149			0.140757
		0.0431511			0.0624032			0.0551007
		0.231823			0.116233			0.07599
		0.241964			0.112319			0.202543
		0.231176			0.214911			0.169927
		0.122047			0.118671			0.146692
		0.14441			0.106322			0.115372
		0.146272			0.104717			0.0694143
		0.111552			0.0992818			0.0728622
Average	0.491483	0.130235	0.0444139	0.147119	0.0554359	0.092725	0.595742	0.247051	0.0165171
STDEV	0.426207	0.0617255	0.0724053	0.13124	0.0773008	0.0508109	0.532753	0.148619	0.0888336
n	30	41	32	30	41	32	30	41	32
Average
STDEV
